# Supplementary material for: Seasonality and mobility: An Integrative framework for reconstructing Kura-Araxes pastoral systems at Maxta I, Nakhchivan
Source: PLoS One. 2026 Apr 16;21(4):e0346108. doi: 10.1371/journal.pone.0346108 (PMC13086362; doi:10.1371/journal.pone.0346108)
Supplement: S3 Data — (XLSX) [file pone.0346108.s003.xlsx]

## Sheet: Table A.δ18O values in precipit
Table A. Modelled estimates of δ18O in precipitation for latitude 39.5906, longitude 44.9553, altitude 800 m: Maxta I. Data obtained from: Bowen et al. (2005) (for monthly average values).
Month	δ18O (‰, V-SMOW)
Janaury	-15.4
February	-13.2
March	-10.9
April	-7.3
May	-5
June	-3.5
July	-1.8
August	-2.4
September	-4.3
October	-6.6
November	-9.1
December	-12.5
Min	-15.4
Max	-1.8
Range	13.6
Mean	-7.7
Bowen, G., Wassenaar, L. and Hobson, K., 2005. Global application of stable hydrogen and oxygen isotopes to wildlife forensics. Oecologia, 143, pp.337-348. ISSN 0029-8549

## Sheet: Figure A. Water sources map
Figure A. Water sources in the Caucasus and adjacent regions. Created by Gwendoline Maurer using https://www.hydrosheds.org/products/hydrorivers and Aster Global Digital Elevation ModelV003 from https://www.earthdata.nasa.gov/. Data manipulated using ArcMap.

## Sheet: Table B. δ18O values in lakes, 
Table B. Reported δ 18O values (V-SMOW) of fresh water sources in the Caucasus. Elevation meters above sea level. Based on Chazin et al. (2019), Holko et al. (2023), Melikadze et al. (2022), Nugent (2017), Rets et al. (2019) and Schubert et al. (2021)
Sample ID	Location	Source	Elevation	δ18O mean	Winter	Summer	Reference
SNA14-115	Batabat	Spring	2122	-12.1			Nugent 2017
SNA14-119	Batabat	Spring	2238	-11.8			Nugent 2017
SNA14-114	Batabat	Spring	1926	-11.6			Nugent 2017
SNA14-130	Batabat	Spring	2101	-11.5			Nugent 2017
SNA14-131	Batabat	Stream	1620	-10.3			Nugent 2017
SNA14-136	Milakh	Spring	1133	-10			Nugent 2017
SNA14-144	Milakh	Stream	1515	-10			Nugent 2017
SNA14-194	Naxçıvan	Well	1275	-9.5			Nugent 2017
SNA14-112	Naxçıvan	Spring	934	-9.5			Nugent 2017
SNA14-106A	Naxçıvan	Well	903	-9.2			Nugent 2017
SNA14-106B	Naxçıvan	Well	878	-9			Nugent 2017
SNA14-202	Ordubad	Spring	1473	-10.6			Nugent 2017
SNA14-210	Ordubad	Spring	1400	-9.6			Nugent 2017
SNA14-206	Ordubad	Spring	763	-8.2			Nugent 2017
SNA14-204	Ordubad	Spring	739	-8.1			Nugent 2017
SNA14-181	Parağa	Spring	1394	-10.4			Nugent 2017
SNA14-182	Parağa	Spring	1394	-10.3			Nugent 2017
SNA14-166	Parağa	Spring	1343	-10.2			Nugent 2017
SNA14-180	Parağa	Stream	1464	-10.1			Nugent 2017
SNA14-176	Parağa	Spring	1138	-9.8			Nugent 2017
SNA14-AAA	Qızqala	Spring	1400	-9.7			Nugent 2017
SNA14-108	Şərur	Well	979	-9.1			Nugent 2017
SNA14-113	Şərur	Spring	903	-8.4			Nugent 2017
W01	Ararat valley	Groundwater	1211	-11			Schubert et al. 2021
W02	Ararat valley	Groundwater	1264	-12.1			Schubert et al. 2021
W03	Ararat valley	Groundwater	836	-11			Schubert et al. 2021
W04	Ararat valley	Groundwater	837	-11.7			Schubert et al. 2021
W05	Ararat valley	Groundwater	832	-11.5			Schubert et al. 2021
W06	Ararat valley	Groundwater	831	-11.6			Schubert et al. 2021
W07	Ararat valley	Groundwater	828	-10.8			Schubert et al. 2021
W08	Ararat valley	Groundwater	869	-11.1			Schubert et al. 2021
W09	Ararat valley	Groundwater	872	-10			Schubert et al. 2021
W10	Ararat valley	Groundwater	845	-11.1			Schubert et al. 2021
W11	Ararat valley	Groundwater	840	-11.2			Schubert et al. 2021
W12	Ararat valley	Groundwater	839	-11.5			Schubert et al. 2021
W13	Ararat valley	Groundwater	841	-11.1			Schubert et al. 2021
W14	Ararat valley	Groundwater	831	-11.9			Schubert et al. 2021
W15	Ararat valley	Groundwater	843	-11.5			Schubert et al. 2021
W16	Ararat valley	Groundwater	839	-11.4			Schubert et al. 2021
W17	Ararat valley	Groundwater	831	-10.9			Schubert et al. 2021
W18	Ararat valley	Groundwater	828	-10.7			Schubert et al. 2021
W19	Ararat valley	Groundwater	805	-10.9			Schubert et al. 2021
W20	Ararat valley	Groundwater	819	-12.7			Schubert et al. 2021
W21	Ararat valley	Groundwater	825	-11.8			Schubert et al. 2021
W22	Ararat valley	Groundwater	830	-9.9			Schubert et al. 2021
W23	Ararat valley	Groundwater	825	-9.4			Schubert et al. 2021
W24	Ararat valley	Groundwater	849	-11			Schubert et al. 2021
W25	Ararat valley	Groundwater	839	-11			Schubert et al. 2021
W26	Ararat valley	Groundwater	832	-11.6			Schubert et al. 2021
W27	Ararat valley	Groundwater	830	-11.2			Schubert et al. 2021
W28	Ararat valley	Groundwater	834	-9.9			Schubert et al. 2021
	Djankuat	winter snow	2600	-14.6	-19	-12.2	Rets et al. 2019
	Djankuat	spring snow	2600	-7.3	-7	-12.2	Rets et al. 2019
	Djankuat	ice	2600	-12.8	-14.4	-9.7	Rets et al. 2019
	Djankuat	Groundwater	2600	-11.5	-11.9	-11.3	Rets et al. 2019
	Djankuat	rain	2600	-4.7	-11.7	-1.2	Rets et al. 2019
	Rioni	river	1100	-11.3			Holko et al 2023
	Mtkvari	river	1500	-11.8			Melikadze et al 2022
	Alazani	river	1200	-9.3			Holko et al 2023
	Tsaghkahovit Plain	springs		-9.3		-11.1	Chazin et al. 2019
Chazin, H., Gordon, G. and Knudson, K., 2019. Isotopic perspectives on pastoralist mobility in the Late Bronze Age South Caucasus. Journal of Anthropological Archaeology, 54, pp.48- 67. ISSN 0278-4165.
Holko, L., Melikadze, G., Todadze, M., Chitanava, R., Chankvetadze, A., Chikadze, T., Gventsadze, A., and Gaphrindashvili, M., 2023. Stable isotopes of oxygen and hydrogen in precipitation and river water in Georgia, Journal of Hydrology and Hydromechanics, 71(3), pp.248–258. ISSN 0042-790X.
Melikadze, G., Holko, L., Todadze, M., Tchankvetadze, A., Gventsadze, A., Gaphrindashvili, M., Chitanava, R., and Chikadze, T., 2022. Mapping stable isotopes of oxygen and hydrogen in precipitation, surface waters and groundwaters of Georgia. In EGU General Assembly Conference Abstracts, pp. 22–6106.
Nugent, S., 2017. Pastoral Mobility and the Formation of Complex Settlement in the Middle Bronze Age Şür Valley, Azerbaijan. PhD thesis, The Ohio State University.
Rets, E. P., Popovnin, V. V., Toropov, P. A., Smirnov, A. M., Tokarev, I. V., Chizhova, J. N., Budantseva, N. A., Vasil’chuk, Y. K., Kireeva, M. B., & Ekaykin, A. A., 2019. Djankuat glacier station in the North Caucasus, Russia: A database of glaciological, hydrological, and meteorological observations and stable isotope sampling results during 2007–2017. Earth System Science Data, 11(3), pp. 146…
Schubert, M., Michelsen, N., Schmidt, A., Eichenauer, L., Knoeller, K., Arakelyan, A., Harutyunyan, L., & Schüth, C., 2021. Age and origin of groundwater resources in the Ararat Valley, Armenia: a baseline study applying hydrogeochemistry and environmental tracers. Hydrogeology Journal, 29(7), pp. 2517–2527. ISSN 1431-2174.
