# Supplementary material for: Seasonality and mobility: An Integrative framework for reconstructing Kura-Araxes pastoral systems at Maxta I, Nakhchivan
Source: PLoS One. 2026 Apr 16;21(4):e0346108. doi: 10.1371/journal.pone.0346108 (PMC13086362; doi:10.1371/journal.pone.0346108)
Supplement: S4 Data — (XLSX) [file pone.0346108.s004.xlsx]

## Sheet: Figure A. Vegetation map
Figure A. Vegetation map of the Caucasus adapted and condensed from Beruchashvili (1995) and Zohary (1973). Figure created by Gwendoline Maurer using Inkscape.
Beruchashvili, N., 1995. Caucasus: landscapes, models, experiments. UNEP-GRID, Tbilisi.
Zohary, M., 1973. Geobotanical Foundations of the Middle East. Stuttgart: Fischer Verlag Press.

## Sheet: Table A. C3 & C4 plants per veg
Table A. Reported C3 & C4 per vegetation type in the Caucasus. Based on Akhani (2006); D´ıez-Garretas and Asensi (1999); Lachashvili and Khachidze (2010); Mucina et al. (2016); Nakhutsrishvili et al. (2011); Walter (1973); Zazanashvili (2009).
Vegetation cover	C3	C4
Floodplains		Imperta cylindrica
		Saccharum spontaneum
		Tripidium ravenmae
Marshes & swamped forests	Abies nordmanniana
	Alnus barbata
	Castanea sativa
	Fagus orientalis
	Ilex colchica
	Laurocerasus officinalis
	Picea orientalis
	Pinus pityusa
	Rhododendron sp
	Vaccinium arctostaphylos
	Viburnum orientale
Colchis forests	Acer laetum
	Acer platanoides
	Carpinus caucasica.
	Castanea sativa
	Caucasian Pyrus caucasica
	Colchic Quercus imeretina
	Colchic-Caucasian Rubus caucasicus
	Colchic-Hyrcanian Zelkova carpinifolia
	Daphne pontica
	Epigaea gaultherioides
	Euxinian Q. hartwissiana
	Fagus orientalis
	Ficus colchica
	Fraxinus excelsior
	Malus orientalis
	Matteuccia struthiopteris
	Pterocarya pterocarpa
	Q. iberica
	Ruscus ponticus
	Salix alba subsp
	Salix pantosericea
	Staphylea colchica
	Taxus baccata
	Tilia caucasica
	Ulmus glabra
	Usnea barbata
Hirkan forests	Carpinus orientalis	B. nladhii
	Fagus orientalis	Bothriochloa ischaemum
	Parrotia persica	Cenchrus orientalis
	Quercus macranthera	Cleistogenes serotina
	Zelkova carpinifolia	Heteropogon contortus
		Hyparrhenietalis hirtae
Semi-arid steppes/Steppes	Festuca sp.	Bothriochloa sp.
	Stipa sp.
Arid steppes/Semi-desert	Agropyrum caespitom	Salicornia europea
	Agropyrum sp	Salsola sp.
	Artemis sp	Sueda sp.
	Artemisia fragrans
	Bromus japonicus
	Capparis spinosa.
	Catabrosella humilis
	Halocnemum strobilaceum
	Halostachys belangeriana
	Hordeum murinum
	Kalidium caspicum
	Koeleria macratha
	Medicago minima
	Phleum paniculatum
	Poa bulbosa
	Psylliostachys spicata
	Sphenopus divaricatus
	Stipa tirsa
Conifers	Abies nordmanniana
	Betula litwinowii
	Brachypodium sylvaticum
	Carex buschiorum
	Fagus orientalis
	Fraxinus excelsior
	Pinus kochiana
	Poa nemoralis
	Sesleria anatolica
	Sorbus caucasigena
Sub-alpine & alpine meadows	Agrostis sp.
	Alchemilla caucasica
	Bromopsis riparia
	Bromopsis sp.
	Campanula biebersteiniana
	Carex tristis
	Carum caucasicum
	Elytrigia gracillimum
	Festuca supina
	Festuceta sp.
	Festuceta sp.
	Geranium gymnocaulon
	Gnaphalium supinum
	Hordeum sp.
	Kobresia sp.
	Nardus
	P. armena
	Pedicularis crassirostris
	Phleum alpinum
	Poa alpina
	Poa alpina
	Sesleria anatolica
	Sibbaldia semiglabra
	Stipa tirsa
	T. porphyranthum
	Taraxacum stevenii
	Trifolium sp.
	Veronica gentianoides
Akhani, H., 2006. Biodiversity of halophytic and sabkha ecosystems in Iran. In Sabkha Ecosystems: Volume II: West and Central Asia, pp.71-88. Springer.
Díez-Garretas, B. and Asensi, A., 1999. Syntaxonomic analysis of the Andropogon-rich grasslands (Hyparrhenietalia hirtae) in the western Mediterranean region. Folia Geobotanica, 34, pp.307-320. ISSN 1211-9520.
Lachashvili, N. and Khachidze, M., 2010. Desert flora and vegetation of Georgia. Universal, Tbilisi.
Mucina, L., B̈ultmann, H., Dierßen, K., Theurillat, J.-P., Raus, T., Carni, A., Sumberova, K., Willner, W., Dengler, J., and Gavil ́an Garcıa, R., 2016. Vegetation of Europe: hierarchical floristic classification system of vascular plant, bryophyte, lichen, and algal communities. Applied vegetation science, 19, pp. 3–264. ISSN 1402-2001.
Nakhutsrishvili, G., Zazanashvili, N., and Batsatsashvili, K., 2011. Regional profile: Colchic and Hyrcanic temperate rainforests of the Western Eurasian Caucasus, Flora Mediterranea, 25, pp.185-192.
Walter, H., 1973. Vegetation of the earth in relation to climate and the ecophysiological conditions. English Universities Press. ISBN: 0340171650.
Zazanashvili, N., 2009. The Caucasus Hotspot'. In: Status and protection of globally threatened species in the Caucasus, p. 15.

## Sheet: Table B. δ13C values of C3 and 
Table B. δ13C values of C3 and C4 plants from the Caucasus. δ13C values based on Samei et al. (2023); Shishlina et al. (2018) (for C3 plants) and Rudov et al. (2020) (for C4 plants). δ13C diet is displaying the correction for the fossil fuel effect (+1.5). δ 13C enamel shown using an enrichment factor of +14.1‰ for caprines as suggested by Cerling and Harris (1999).
Species	Pathway	δ13C	δ13C diet	δ13C enamel	δ13C bone	Reference
Mean C4 plants	C4	-11.28±1.17	-9.78±1.17	4.18±1.17	-6.28	Rudov et al. 2020
Mean C3 plants	C3	-26.82±3.00	-25.32±3.00	-11.58±3.00	-20.32	Shishlina et al. 2018 and Samei et al. 2023
Mean canopy effect	C3	-29.20±3.19	-27.70±3.19	-13.99±3.19	-24.2	Shishlina et al. 2018 and Samei et al. 2023
Rudov, A., Mashkour, M., Djamali, M., & Akhani, H., 2020. A review of C4 plants in southwest Asia: An ecological, geographical and taxonomical analysis of a region with high diversity of C4 eudicots. Frontiers in Plant Science, 11:546518. ISSN 1664-462.
Samei, S., Munro, N., Alizadeh, K., & Hartman, G., 2023. Highland pastoralism in the Early Bronze Age Kura-Araxes cultural tradition: Stable oxygen (δ 18O) and carbon (δ 13C) isotope analyses of herd mobility at Kohne Shahar in northwestern Iran. Journal of Archaeological Science: Reports, 47: 103773. ISSN 2352-409X.
Shishlina, N., Sevastyanov, V., & Kuznetsova, O., 2018. Seasonal practices of prehistoric pastoralists from the south of the Russian plain based on the isotope data of modern and archaeological animal bones and plants. Journal of Archaeological Science: Reports, 21, pp. 1247–1258. ISSN 2352-409X.
