# Supplementary material for: Seasonality and mobility: An Integrative framework for reconstructing Kura-Araxes pastoral systems at Maxta I, Nakhchivan
Source: PLoS One. 2026 Apr 16;21(4):e0346108. doi: 10.1371/journal.pone.0346108 (PMC13086362; doi:10.1371/journal.pone.0346108)
Supplement: S5 Data — (XLSX) [file pone.0346108.s005.xlsx]

## Sheet: Taphonomy
Table A. Multi-variate taphonomic analysis of the zooarchaeological assemblage from the EBA layers from Maxta I. Values marked with * represent raw NISP values due to small sample sizes. Completeness index is based on caprine and cattle astragali bones (n=9). LM = large mammal. MM= medium mammal. S.carnivire = small carnivore.
Taphonomy	Indicator	Total	Bos	Caprines	Sus	Equus	Bos prim.	Cervidae	LM	MM	S. carnivore	Carnivore
Butchery	% butchered	17	22	13		22	20	17	27	15	1*
Burning	% burnt	5	7	4			10	6	9	4		1*
Gnawing	% gnawed	0.2								4
Weathering	% weathered	60	68	45	2*	44	100	94	100	100	1*	1*
	% weathering stage 1	10	7	10		11	60	22	9		1*
	% weathering stage 2	35	44	25	1*	33	40	50	55	62
	% weathering stage 3	13	15	9	1*			22	36	38
	% weathering stage 4	1	2	0.4
Fragmentation	Completeness index	100		100
	Total NISP	410	104	226	2	9	10	18	26		1	1
Table B. The correlation between MAU % (Minimal Anatomical Unit) of cattle bones (N=40) and Symmon’s bone density (2005; table 3) among the EBA associated assemblage from Maxta I. R2 = 0.0927.
Element	MAU %	Mean DP density (g/cm3)
Pelvis	9	0.405
Scapula	5	0.375
Humerus	31	0.337
Radius	8	0.407
Metacarpal	23	0.314
Femur	9	0.255
Tibia	3	0.352
Metatarsal	0	0.343
Phalanx 1	2	0.397
Table C. The correlation between MAU % (Minimal Anatomical Unit) of caprines bones (N=75) and Symmon’s bone density (2005; table 3) among the EBA associated assemblage from Maxta I. R2 = 0.094.
Element	MAU %	Mean DP density (g/cm3)
Pelvis	71	0.405
Scapula	57	0.375
Humerus	29	0.337
Radius	29	0.407
Metacarpal	100	0.314
Femur	71	0.255
Tibia	0	0.352
Metatarsal	3	0.343
Phalanx 1	25	0.397
Symmons, R., 2005. New density data for unfused and fused sheep bones, and a preliminary discussion on the modelling of taphonomic bias in archaeofaunal age profiles. Journal of Archaeological Science, 32(11), pp. 1691–1698. ISSN 0305-4403.

## Sheet: NISP
Table D. Taxonomic abundance in the EBA phase at Maxta I. Sus is marked with * as it could represent domestic pig or wild boar. MNI for Caprines includes all specimen identified as Ovis/Capra, Ovis or Capra
Taxa	NISP	MNI
Bos	104	4
Sus*	2	1
Caprines	204	45*
Ovis	17
Capra	5
Domestic sub-total	332	5
Equus ferus/hemionus	9	2
Bos primigenius	10	2
Cervus elaphus	2	1
Capreolus capreolus	1	1
Cervidae	15	3
Wild ungulate sub-total	37	9
Vulpes	1	1
Total identifiable	370	15
Bovidae	1
Large mammal	11
Medium mammal	26
Small carnivore	1
Carnivore	1
Body size sub-total	40
Total	410	15

## Sheet: Body part representation
Table E. Body part representation of cattle and caprines at Maxta I
Group	Element	Cattle			Caprines
		NISP	MNE	MAU%	NISP	MNE	MAU%
Horn	Horncore	3	3	43	3	3	4
Head	Skull + horncore	2	2	57	4	4	11
	Maxilla	6	4	57	5	5	7
	Upper dentition	8			13	1
	Mandible	10	7	100	85	74	100
	Lower dentition	8	1	1	22	6	1
Shoulder	Scapula	5	4	57	4	4	5
	Humerus	2	2	29	23	23	31
Lower forelimb	Radius	4	2	29	6	6	8
	Ulna	1			1	1	1
	Radius + ulna				1	1	1
Haunch	Pelvis	5	5	71	6	6	8
	Femur	8	5	71	8	7	9
Lower hindlimb	Tibia				2	2	3
	Astragalus	4	4	57	12	11	15
	Calcaneus	3	3	43	6	6	8
Feet	Carpal/Tarsal	7	6	86	1	1	1
	Metatarsal	2	2	3
	Metacarpal	7	7	100	18	17	23
	Metapodia	1	1	7
	Phalanx 1	7	7	25	6	6	2
	Phalanx 2	4	4	14
	Phalanx 3	7	7	25
	Total	104	76		226	184
	Body part representation (MAU%) of A = Cattle (N=104) and B= Caprines (N=226) at Maxta I.

## Sheet: Fusion
Table F. Epiphyseal fusion ages for cattle (N=40) associated with the EBA at Maxta I. Small sample sizes in fusion stage A leads to the aberrant profile. Fusion ages based on Grigson (1982).
Portion	Element	Fusion stage	Fused	Unfused	Fusing	% Fused
	Scapula	A (7-10 months)	5	1		83
	Pelvis	A (7-10 months)
Distal	Humerus	B (12-20 months)	2			100
Proximal	Radius	B (12-20 months)	2
Proximal	Phalanx 1	B (12-20 months)	6
Proximal	Phalanx 2	B (12-20 months)	3
Distal	Tibia	C (24-36 months)	4			100
Distal	Metacarpal	C (24-36 months)	4
Distal	Metatarsal	C (24-36 months)	3
Distal	Metapodia	C (24-36 months)	2
Proximal	Ulna	D (42-48+ months)				25
Distal	Radius	D (42-48+ months)
Proximal	Humerus	D (42-48+ months)
Proximal	Femur	D (42-48+ months)
Distal	Femur	D (42-48+ months)
Proximal	Tibia	D (42-48+ months)	2	4
Proximal	Calcaneus	D (42-48+ months)
Table G. Epiphyseal fusion ages for caprines (N=61) associated with the EBA at Maxta I. Fusion ages based on Zeder (2006).
Portion	Element	Fusion stage	Fused	Unfused	Fusing	% Fused
Proximal	Radius	A (0-6 months)	5			100
Distal	Scapula	B (6-12 months)	4			100
	Pelvis	B (6-12 months)	0
	Humerus	B (6-12 months)	23
Proximal	Phalanx 1	C (12-18 months)	6			100
Proximal	Phalanx 2	C (12-18 months)
Distal	Tibia	D (18-30 months)	11			100
Distal	Metacarpal	D (18-30 months)	4
Distal	Metatarsal	D (18-30 months)	11
Distal	Metapodia	D (18-30 months)
Distal	Ulna	E (30-48 months)	3			71
Distal	Radius	E (30-48 months)
Proximal	Femur	E (30-48 months)		2
Distal	Femur	E (30-48 months)	1
Proximal	Tibia	E (30-48 months)	1
Proximal	Calcaneus	E (30-48 months)
	Humerus	F (48+ months)				*
Grigson, C., 1982. Sex and age determination of some bones and teeth of domestic cattle: a review of the literature. In Wilson, B., Grigson, C. and Payne, S. (eds.), Ageing and Sexing Animal Bones from Archaeological Sites, pp.7-24
Zeder, M., 2006. Reconciling rates of long bone fusion and tooth eruption and wear in sheep (Ovis) and goat (Capra). In Ruscillo D. (ed.) Recent Advances in Ageing and Sexing Animal Bones, Proceedings of the 9 th Conference of the International Council of Archaeozoology. pp.87– 118

## Sheet: Dental age
Table H. Caprine mortality data from Maxta I using dental tooth wear based on Payne (1973)
Stage	Age	Number of mandibles	% of teeth
A	0-2 mth		0
B	2-6 mth		0
C	6-12 mth	7	15
D	1-2 yrs	2	4
E	2-3 yrs	4	9
F	3-4 yrs	7	15
G	4-6 yrs	7	15
H	6-8 yrs	15	33
I	8-10 yrs	4	9
Total		46	100
Payne, S., 1973. Kill-off patterns in sheep and goats: the mandibles from Aşvan Kale. Anatolian Studies, 23, pp. 281–303.
Table I. Cattle mortality data from Maxta I using dental tooth wear based on Grant (1982) and Jones and Sadler (2012).
Stage	Age	Number of mandibles	% of teeth
A	0-1mth	0	0
B	0-6mth	2	40
C	5-18mth	2	40
D	16-28mth	1	20
E	26-36mth	0	0
F	34-43	0	0
G	40m-6.5yrs	0	0
H	5-10yrs	0	0
I	8+yrs	0	0
Total		5	100
Grant, A., 1982. The use of tooth wear as a guide to the age of domestic animals. Ageing and sexing animal bones from archaeological sites, pp.91-108.
Jones, G.G. and Sadler, P., 2012. Age at death in cattle: methods, older cattle and known-age reference material. Environmental Archaeology, 17(1), pp.11-28.
