# Supplementary material for: Seasonality and mobility: An Integrative framework for reconstructing Kura-Araxes pastoral systems at Maxta I, Nakhchivan
Source: PLoS One. 2026 Apr 16;21(4):e0346108. doi: 10.1371/journal.pone.0346108 (PMC13086362; doi:10.1371/journal.pone.0346108)
Supplement: S6 Data — (XLSX) [file pone.0346108.s006.xlsx]

## Sheet: Table A. Samples
ID	Site	Sample	Structure	Layer	Taxa (morphology)	Taxa (ZooMS)	Side	Grant MWS	Stage	Age	Collagen C&N	Sequential iso O&C	Radiocarbon
MI11	Maxta I	11	6	29		Ovis	R	39-41	G	4-6y	yes	no	yes
MI12	Maxta I	12	6	29		Ovis	L	39-41	G	4-6y	yes	no	yes
MI14	Maxta I	14	1-4	6		Ovis	L	34-37	F	3-4y	yes	no	yes
MI16	Maxta I	16	6	17		Ovis	R	39-41	G	4-6y	yes	yes	yes
MI18	Maxta I	18	6	17		Ovis	L	34-37	F	3-4y	yes	yes	yes
MI21	Maxta I	21	5	25		Ovis	R	19-28	D	1-2y	yes	yes	yes
MI25	Maxta I	25	5	26		Ovis	R	39-41	G	4-6y	yes	yes	yes
MI29	Maxta I	29	6	32	Ovis/capra		R	na	na	P4 in use	yes	no	yes
MI31	Maxta I	31	6	17	Ovis/capra		R	41-44	H	6-8y	yes	no	yes
MI32	Maxta I	32	1-4	18	Ovis/capra		L	29-33	E	2-3y	yes	no	yes
MI34	Maxta I	34	1-4	7	Ovis/capra		R	na	na	P4 in use	yes	no	yes
MI42	Maxta I	42	5	26		Ovis	L	34-37	F	3-4y	yes	yes	yes
MI46	Maxta I	46	5	24		Ovis	R	29-33	E	2-3y	yes	yes	yes
MI47	Maxta I	47	5	24		Capra	L	34-37	F	3-4y	yes	yes	yes
MI53	Maxta I	53	5	26		Ovis	L	29-33	E	2-3y	yes	yes	yes
MI57	Maxta I	57	5	26		Ovis	R	42-44	H	6-8y	yes	yes	yes
MI59	Maxta I	59	5	26		Ovis	R	41-44	H	6-8y	yes	yes	yes
MI87	Maxta I	87	1-4	6	Ovis/capra		L	na	na	P4 in use	yes	no	yes

## Sheet: Table B. Chemical results - C&N
Site	Sample	Material	Species	Side	Age (Payne 1973)	Used	Yield	%Yld	Excess	%C	%N	δ13C	δ15N	CN	Wheel	Pos.	Burn weight	mg C	IRMS no	IRMS type
Maxta I	11	bone - mandible	Ovis	R	4-6y	485	25.3	5.2	22.12	42.4	15.1722	-16.6566	9.06507	3.259	3387	13	1.93	0.8185	2	3
Maxta I	12	bone - mandible	Ovis	L	4-6y	493	26.8	5.4	23.7	43.5	15.5158	-17.7048	8.3848	3.2695	3387	14	2.06	0.8958	2	3
Maxta I	14	bone - mandible	Ovis	L	3-4y	627	55.3	8.8	51.69	43.9	15.7815	-17.4607	7.13063	3.244	3349	12	2.5	1.0968	1	1
Maxta I	16	bone - mandible	Ovis	R	4-6y	584	39.3	6.7	35.6	43.8	15.6828	-17.3681	7.36385	3.257	3349	17	2.64	1.1576	1	1
Maxta I	18	bone - mandible	Ovis	L	3-4y	545	51.3	9.4	47.67	41.6	15.0195	-18.4943	6.63772	3.23	3349	16	2.65	1.1034	1	1
Maxta I	21	bone - mandible	Ovis	R	1-2y	486	47.5	9.8	43.93	43.5	15.8875	-17.7099	7.08564	3.193	3377	37	2.34	1.0186	2	3
Maxta I	25	bone - mandible	Ovis	R	4-6y	506	54.9	10.8	51.44	44.1	16.084	-17.3126	7.97949	3.1975	3382	33	2.29	1.0106	2	3
Maxta I	29	bone - mandible	Ovis/capra	R	>1.5y	462	33.1	7.2	29.76	44.8	16.1374	-17.3201	7.37725	3.2375	3387	15	2.2	0.9862	2	3
Maxta I	31	bone - mandible	Ovis/capra	R	6-8y	460	50.8	11	47.32	44.1	15.7902	-17.1111	8.26592	3.257	3387	12	2.39	1.0529	2	3
Maxta I	32	bone - mandible	Ovis/Capra	L	2-3y	1546	16.7	1.1	13.43	43.5	15.6281	-18.9245	6.75671	3.246	3349	13	2.28	0.9917	1	1
Maxta I	34	bone - mandible	Ovis/capra	R	>1.5y	421	26.2	6.2	22.67	44.8	16.2807	-17.1758	8.08936	3.209	3377	33	2.25	1.0087	2	3
Maxta I	42	bone - mandible	Ovis	L	3-4y	633	44.1	7	40.34	43.4	15.6986	-18.5616	5.57308	3.224	3349	15	2.67	1.1599	1	1
Maxta I	46	bone - mandible	Ovis	R	2-3y	572	48.5	8.5	45.03	44.5	16.1516	-18.6142	8.19692	3.213	3377	34	2.28	1.0157	2	3
Maxta I	47	bone - mandible	Capra	L	3-4y	439	42.6	9.7	39.27	43.7	15.9606	-16.2782	6.68964	3.193	3377	35	2.25	0.9837	1	3
Maxta I	47	bone - mandible	Capra	L	3-4y	496	47.7	9.6	44.46	43.6	15.8028	-16.2743	6.87648	3.2175	3377	36	2.16	0.9418	2	3
Maxta I	53	bone - mandible	Ovis	L	2-3y	556	39.7	7.1	36.28	43.2	15.5347	-17.7935	6.70367	3.243	3349	14	2.24	0.9674	1	1
Maxta I	57	bone - mandible	Ovis	R	6-8y	485	48.6	10	44.8	44.7	16.2825	-17.1883	9.1341	3.2015	3382	34	2.48	1.1086	2	3
Maxta I	59	bone - mandible	Ovis	R	6-8y	509	49.4	9.7	45.85	44.5	15.9972	-19.056	8.28333	3.244	3387	11	2.34	1.0408	2	3
Maxta I	87	bone - mandible	Ovis/capra	L	>1.5y	286	30.2	10.6	26.71	41.9	15.2721	-18.4247	6.84603	3.1995	3377	32	2.43	1.0191	2	3

## Sheet: Table C. Iso ratio corr - C&N
Site	Sample	Material	Species	Side	Age (Payne 1973)	mg C	mg N	δ13C	δ15N	CN
Maxta I	11	bone - mandible	Ovis	R	4-6y	0.8185	0.2901	-16.5958	9.40054	3.292
Maxta I	11	bone - mandible	Ovis	R	4-6y	0.4911	0.1776	-16.5849	8.79917	3.226
Maxta I	12	bone - mandible	Ovis	L	4-6y	0.8958	0.3174	-17.5402	8.76357	3.293
Maxta I	12	bone - mandible	Ovis	L	4-6y	0.4082	0.1467	-17.756	8.07439	3.246
Maxta I	21	bone - mandible	Ovis	R	1-2y	1.0186	0.3731	-17.8273	6.85848	3.185
Maxta I	21	bone - mandible	Ovis	R	1-2y	0.5227	0.1905	-17.6472	7.34939	3.201
Maxta I	25	bone - mandible	Ovis	R	4-6y	1.0106	0.3691	-17.3644	7.77223	3.194
Maxta I	25	bone - mandible	Ovis	R	4-6y	0.5218	0.1902	-17.3074	8.21708	3.201
Maxta I	29	bone - mandible	Ovis/capra	R	>1.5y	0.9862	0.3531	-17.4182	7.74687	3.258
Maxta I	29	bone - mandible	Ovis/capra	R	>1.5y	0.5697	0.2066	-17.1559	7.58411	3.217
Maxta I	31	bone - mandible	Ovis/capra	R	6-8y	1.0529	0.3752	-16.9334	8.36517	3.274
Maxta I	31	bone - mandible	Ovis/capra	R	6-8y	0.3921	0.1412	-17.1648	8.23374	3.24
Maxta I	34	bone - mandible	Ovis/capra	R	>1.5y	1.0087	0.3691	-17.144	8.22267	3.188
Maxta I	34	bone - mandible	Ovis/capra	R	>1.5y	0.5668	0.2047	-17.2513	7.98387	3.23
Maxta I	46	bone - mandible	Ovis	R	2-3y	1.0157	0.3704	-18.6563	8.10443	3.199
Maxta I	46	bone - mandible	Ovis	R	2-3y	0.5355	0.1936	-18.6445	8.31766	3.227
Maxta I	47	bone - mandible	Capra	L	3-4y	0.9837	0.3594	-16.3763	6.7192	3.193
Maxta I	47	bone - mandible	Capra	L	3-4y	0.9418	0.3435	-16.3244	6.68393	3.199
Maxta I	47	bone - mandible	Capra	L	3-4y	0.4673	0.1685	-16.2502	7.10688	3.236
Maxta I	57	bone - mandible	Ovis	R	6-8y	1.1086	0.4051	-17.2494	8.97113	3.193
Maxta I	57	bone - mandible	Ovis	R	6-8y	0.5552	0.2018	-17.1714	9.31922	3.21
Maxta I	59	bone - mandible	Ovis	R	6-8y	1.0408	0.3704	-18.9207	8.54158	3.278
Maxta I	59	bone - mandible	Ovis	R	6-8y	0.5077	0.1845	-19.1025	8.0928	3.21
Maxta I	87	bone - mandible	Ovis/capra	L	>1.5y	1.0191	0.376	-18.4018	6.71571	3.162
Maxta I	87	bone - mandible	Ovis/capra	L	>1.5y	0.4739	0.1708	-18.5163	7.01409	3.237

## Sheet: Table D. Sequential iso - O&C
Specimen	Period	Taxa	Tooth	Increment	δ¹³C	δ¹⁸O	d-ERJ
MI16	EBA	Ovis	M/2	1	-7.5	-7	21.78
MI16	EBA	Ovis	M/2	2	-7.8	-6.8	18.99
MI16	EBA	Ovis	M/2	3	-7.3	-5.6	16.18
MI16	EBA	Ovis	M/2	4	-7.4	-3.8	14.04
MI16	EBA	Ovis	M/2	5	-7.7	-2.6	11.07
MI16	EBA	Ovis	M/2	7	-7.7	-2.6	6.79
MI16	EBA	Ovis	M/2	8	-9.1	-2.9	4.78
MI16	EBA	Ovis	M/2	8	-8.9	-4.2	2.95
MI18	EBA	Ovis	M/2	1	-8.3	-7.3	26.57
MI18	EBA	Ovis	M/2	2	-8.8	-7.1	23.82
MI18	EBA	Ovis	M/2	3	-9.2	-4.9	18.37
MI18	EBA	Ovis	M/2	4	-9.5	-3	17.92
MI18	EBA	Ovis	M/2	5	-9.9	-1.2	15.31
MI18	EBA	Ovis	M/2	6	-9.4	-0.5	12.64
MI18	EBA	Ovis	M/2	7	-9	-1.8	10.36
MI18	EBA	Ovis	M/2	8	-8.8	-2.4	8.3
MI18	EBA	Ovis	M/2	9	-9.4	-4.1	6.47
MI18	EBA	Ovis	M/2	10	-9.5	-4.4	4.61
MI18	EBA	Ovis	M/2	11	-8.5	-6.3	3.95
MI21	EBA	Ovis	M/2	1	-7.8	-7.7	27.93
MI21	EBA	Ovis	M/2	3	-10	-3.2	22.19
MI21	EBA	Ovis	M/2	4	-10.3	-2.4	20.06
MI21	EBA	Ovis	M/2	5	-9.9	-2.5	16.95
MI21	EBA	Ovis	M/2	6	-9.4	-3	14.16
MI21	EBA	Ovis	M/2	7	-9.3	-3.5	11.71
MI21	EBA	Ovis	M/2	8	-9	-6	9.27
MI21	EBA	Ovis	M/2	9	-8.4	-8.4	6.83
MI21	EBA	Ovis	M/2	10	-8.9	-7.8	4.49
MI21	EBA	Ovis	M/2	11	-8.8	-6.6	2.75
MI25	EBA	Ovis	M/2	1	-9.1	-1.7	19.08
MI25	EBA	Ovis	M/2	2	-7.1	-1	15.93
MI25	EBA	Ovis	M/2	3	-5.6	-1.6	13.21
MI25	EBA	Ovis	M/2	4	-5.1	-3.8	10.51
MI25	EBA	Ovis	M/2	5	-4.2	-6.6	8.44
MI25	EBA	Ovis	M/2	6	-5.4	-7.5	6.38
MI25	EBA	Ovis	M/2	7	-5.4	-9.7	4.51
MI25	EBA	Ovis	M/2	8	-8.1	-2.7	2.55
MI42	EBA	Ovis	M/2	1	-8.4	-9	26.25
MI42	EBA	Ovis	M/2	2	-8.5	-7.9	23.68
MI42	EBA	Ovis	M/2	3	-9	-6.4	20.69
MI42	EBA	Ovis	M/2	4	-9.5	-4	17.67
MI42	EBA	Ovis	M/2	5	-10.1	-0.9	14.17
MI42	EBA	Ovis	M/2	6	-10.2	-0.5	11.79
MI42	EBA	Ovis	M/2	7	-9.6	-1.6	9.74
MI42	EBA	Ovis	M/2	8	-9.4	-2.8	7.83
MI42	EBA	Ovis	M/2	9	-9.2	-3.6	6.15
MI42	EBA	Ovis	M/2	10	-8.7	-5.1	4.24
MI46	EBA	Ovis	M/2	1	-7.6	-8	29.2
MI46	EBA	Ovis	M/2	2	-7.8	-5.6	26.07
MI46	EBA	Ovis	M/2	3	-8.6	-3	22.33
MI46	EBA	Ovis	M/2	4	-9.4	-1.1	19.75
MI46	EBA	Ovis	M/2	5	-9.4	0.4	17
MI46	EBA	Ovis	M/2	6	-9	0.3	13.85
MI46	EBA	Ovis	M/2	7	-9.4	-0.4	11.36
MI46	EBA	Ovis	M/2	8	-9.6	-1.6	9.06
MI46	EBA	Ovis	M/2	9	-9	-5.1	4.41
MI46	EBA	Ovis	M/2	10	-9.4	-2.9	6.51
MI47	EBA	Capra	M/2	1	-5.5	-5.1	24.06
MI47	EBA	Capra	M/2	2	-4.9	-6.9	21.67
MI47	EBA	Capra	M/2	3	-4.5	-8.3	19.01
MI47	EBA	Capra	M/2	4	-5.1	-7.7	16.41
MI47	EBA	Capra	M/2	5	-6.6	-5.2	13.78
MI47	EBA	Capra	M/2	6	-7.2	-3.4	11.08
MI47	EBA	Capra	M/2	7	-8	-0.5	8.86
MI47	EBA	Capra	M/2	8	-8.5	0.6	6.79
MI47	EBA	Capra	M/2	9	-8.2	0.4	4.71
MI47	EBA	Capra	M/2	10	-7.5	-2	2.41
MI53	EBA	Ovis	M/2	1	-4.6	-9	29.03
MI53	EBA	Ovis	M/2	2	-5.3	-8.2	26.14
MI53	EBA	Ovis	M/2	3	-5.3	-6	23.52
MI53	EBA	Ovis	M/2	4	-5.6	-4.3	20.15
MI53	EBA	Ovis	M/2	5	-7.2	-2.5	18.05
MI53	EBA	Ovis	M/2	6	-7.8	-2.1	16.18
MI53	EBA	Ovis	M/2	7	-9	-3.1	13.24
MI53	EBA	Ovis	M/2	9	-8.2	-7.3	7.68
MI53	EBA	Ovis	M/2	10	-6.5	-3.6	5.59
MI53	EBA	Ovis	M/2	11	-7.3	-7.1	4.16
MI53	EBA	Ovis	M/2	12	-6	-8.4	2.17
MI57	EBA	Ovis	M/2	1	-8.3	-1.5	17.95
MI57	EBA	Ovis	M/2	2	-7.1	-0.8	15.33
MI57	EBA	Ovis	M/2	3	-5.6	-2.5	12.91
MI57	EBA	Ovis	M/2	4	-6.5	-3.9	10.52
MI57	EBA	Ovis	M/2	5	-5.4	-6.8	8.38
MI57	EBA	Ovis	M/2	6	-6.2	-10.2	4.83
MI59	EBA	Ovis	M/2	1	-9	-4.8	16.85
MI59	EBA	Ovis	M/2	2	-9.2	-3.2	14.8
MI59	EBA	Ovis	M/2	3	-9.4	-2.2	11.69
MI59	EBA	Ovis	M/2	4	-9.3	-2.3	9.56
MI59	EBA	Ovis	M/2	5	-8.3	-3.9	7.29
MI59	EBA	Ovis	M/2	6	-8.2	-5.3	4.88
MI59	EBA	Ovis	M/2	7	-8.7	-7.7	3.38
MI59	EBA	Ovis	M/2	8	-8.6	-9.2	1.95

## Sheet: Table E. Summary Statistics
Specimen	Taxa	Tooth	Min δ18O	Mean δ18O	Max δ18O	Amplitude δ18O	Min δ13C	Mean δ13C	Max δ13C	Amplitude δ13C
MI16	Ovis	M/2	-7	-4.4	-2.6	4.4	-9.1	-7.9	-7.3	1.8
MI18	Ovis	M/2	-7.4	-4	-0.5	6.8	-9.9	-9.1	-8.3	1.5
MI21	Ovis	M/2	-8.4	-5.1	-2.5	5.8	-10.3	-9.2	-7.8	2.5
MI25	Ovis	M/2	-9.7	-4.3	-1	8.6	-9.1	-6.3	-4.2	4.9
MI42	Ovis	M/2	-9.0*	-4.2*	-0.5	8.5*	-10.2	-9.3*	-8.4*	1.8*
MI46	Ovis	M/2	-8.0*	-2.7*	0.4	8.4*	-9.6*	-8.9*	-7.6*	1.9*
MI47	Capra	M/2	-8.3	-3.9	0.6	8.9	-8.5	-6.6	-4.5	4
MI53	Ovis	M/2	-9.0*	-5.6	-2.1	6.9*	-9	-6.6*	-4.6*	4.4*
MI57	Ovis	M/2	-10.2*	-4.3	-0.8	9.4*	-8.3	-6.5	-5.4	2.9
MI59	Ovis	M/2	-9.2	-4.8	-2.2	7	-9.4	-8.8	-8.2	1.2
* no clear optima
