# Supplementary material for: Seasonality and mobility: An Integrative framework for reconstructing Kura-Araxes pastoral systems at Maxta I, Nakhchivan
Source: PLoS One. 2026 Apr 16;21(4):e0346108. doi: 10.1371/journal.pone.0346108 (PMC13086362; doi:10.1371/journal.pone.0346108)
Supplement: S7 Data — (XLSX) [file pone.0346108.s007.xlsx]

## Sheet: modelling results
Specimen	Taxa	Tooth	MWS (Grant)	Age (Payne 1973)	X (mm)	A (‰)	x0	M (‰)	x0/X	Season	Pearson’s correlation coefficient (R)
M16	Ovis	M/2	G	4-6y	24.6	2.6	8.5	-4.5	0.35	Spring	0.997
MI18	Ovis	M/2	F	3-4y	25.3	3.3	12.4	-4.2	0.49	late Spring	0.972
MI21	Ovis	M/2	D	1-2y	24.4	3	17.4	-4.8	0.72	Autumn	0.971
MI25	Ovis	M/2	G	4-6y	18.4	3.9	15.7	-3.9	0.85	late Autumn	0.898
MI42	Ovis	M/2	F	3-4y	28.4	4	12	-4.8	0.42	late Spring	0.994
MI47	Capra	M/2	F	3-4y	24.8	4.3	6.2	-4	0.25	Autumn	0.994
