# Supplementary material for: Seasonality and mobility: An Integrative framework for reconstructing Kura-Araxes pastoral systems at Maxta I, Nakhchivan
Source: PLoS One. 2026 Apr 16;21(4):e0346108. doi: 10.1371/journal.pone.0346108 (PMC13086362; doi:10.1371/journal.pone.0346108)
Supplement: S8 Data — (XLSX) [file pone.0346108.s008.xlsx]

## Sheet: Sheet1
Specimen	δ18O A(‰)	δ18O D(mm)	δ18Oφ(°)	δ18O M(‰)	δ13C A(‰)	δ13C D(mm)	δ13C φ(°)	δ13C M(‰)	δ13C max	Phase shift (°)
M21	2.98	23.46	94.06	-4.73	0.88	23.46	259.69	-9.31	-7.816	194
MI42	3.92	26.84	199.38	-4.61	0.87	26.84	362.01	-9.17	-8.386	197
MI47	4.37	25.57	84.36	-4	1.92	25.57	275.88	-6.5	-4.49	168
MI53	3.18	31.24	191.04	-5.55	1.67	31.24	406.64	-6.66	-4.62	144
where:
d = sampling position along the tooth crown (mm from the enamel-root junction)
D = wavelength (distance corresponding to one annual cycle)
A = amplitude of the signal (‰)
Ψ = phase angle (radians or degrees)
M = mean value of the fitted sinusoid (‰)
